# Supplementary material for: Basal Autophagy Is Necessary for A Pharmacologic PPARα Transactivation
Source: Cells. 2022 Feb 21;11(4):754. doi: 10.3390/cells11040754 (PMC8870620; doi:10.3390/cells11040754)
Supplement: Supplementary file 1 [file cells-11-00754-s001.zip]

Archive with 1 entries (1 files):
- Figure S1 to S4_Table S1.pdf
